# Supplementary material for: Material stocks and embodied carbon in UK buildings: An archetype-based, bottom-up, GIS approach
Source: J Ind Ecol. 2025 Jul 28;29(5):1748–62. doi: 10.1111/jiec.70066 (PMC13275533; doi:10.1111/jiec.70066)
Supplement: Supplementary file 1 — Supporting Information 1: Underlying data used for graphical figures. [file 44498_2025_2905019_MOESM1_ESM.xlsx]

## Sheet: Cover Sheet
Supporting Information 1: Underlying data used for graphical figures.

## Sheet: Figures 2-4
	Table S1 (Figure 2a, 3a, 4)
	Building Code	Use Archetype	Construction Archetype	Material Intensity (kg/m2)
				Superstructure																	Substructure
				Mass Timber	Timber	Wood (other)	Plastic	Aluminium	Steel Sections	Steel Reinforcement	Steel (other)	Metal (other)	Aggregates and Sand	Clay Products	Precast Concrete	In-situ Concrete	Glass	Plaster	Other	TOTAL	Mass Timber	Timber	Wood (other)	Plastic	Aluminium	Steel Sections	Steel Reinforcement	Steel (other)	Metal (other)	Aggregates and Sand	Clay Products	Precast Concrete	In-situ Concrete	Glass	Plaster	Other	TOTAL
	B1	Office	Steel	0	0	0	0	0	95.9731	9.74801	7.05025	0	0	3.99176	0	234.463	0	0	0	351.226	0	0	0	0	0	0	12.6739	0	0	143.294	0	0	330.343	0	0	0	486.311
	B2	Educational	Steel	0	0	0	0	0	50.3979	13.4764	0	2.63526e-15	0	0	225.638	92.4068	0	0	0	381.919	0	0	0	0	0	0	26.0037	0	0	0	0	0	386.938	0	0	0	412.942
	B3	Recreation/Leisure	Timber	0	0	0	0	0	75.7351	13.3268	12.1317	0	0	0	0	359.985	0	0	0	461.179	0	0	0	0	0	0	53.9378	0	0	0	0	0	992.414	0	0	0	1046.35
	B4	Residential	Concrete	2.4701	0.00732129	0.471122	0	0	44.6253	16.3255	2.01414	0	0	0	127.617	269.349	0	0	0	462.879	0	0	0	0	0	0	15.8027	0	0	0	0	148.989	256.525	0	0	0	421.316
	B5	Residential	Concrete	72.989	0	-9.29618e-14	0	0	3.22859	31.6272	0.00231496	0	0	0	210.499	232.776	0	0	5.63968e-12	551.122	0	0	0	0	0	0	26.5495	0	0	0	0	0	278.318	0	0	0	304.868
	B6	Residential	Timber	0	0	0	0	0	5.76266	22.807	0.0152952	0	0	36.5557	0	637.53	0	0	0	702.671	0	0	0	0	0	0	46.3649	0	0	0	0	0	725.558	0	0	0	771.923
	B7	Office	Concrete	0	0	0.0234268	0	0	0.131477	64.9349	0	0	0	27.9202	0	857.447	0	0	0	950.457	0	0	0	0	0	0	33.4047	0	0	0	0	0	632.912	0	0	0	666.316
	B8	Office	Steel	150.457	0	8.0168e-13	0	0	0.40669	0	0	0	0	0	0	0	0	0	0	150.864	0	0	0	0	0	0	67.2665	0	0	0	0	0	956.706	0	0	0	1023.97
	B9	Educational	Steel	62.7271	0	0.325047	0	0	61.2512	8.05916	1.28769	0	0	0	0	240.629	0	0	0	374.279	0	0	0	0	0	0	45.8641	0	0	0	0	1.37343	893.961	0	0	0.0527085	941.251
	B10	Residential	Concrete	0	0	0	0	0	33.3066	8.67953	0.684965	0	0	0	180.583	153.966	0	0	0	377.22	0	0	0	0	0	0	13.4636	0	0	0	0	0	366.206	0	0	0	379.67
	B11	Educational	Steel	0	0	0	0	0	61.0221	14.9746	12.2068	0	0	0	0	328.908	0	0	0	417.111	0	0	0	0	0	0	5.47851	0	0	0	0	0	133.01	0	0	0	138.488
	B12	Office	Timber	0	0	0	0	0	45.5145	29.9783	16.5395	0	0	0	0	710.913	0	0	0	802.945	0	0	0	0	0	0	33.1215	0	0	0	0	0	347.257	0	0	0	380.379
	B13	Office	Concrete	0	0	0	0	0	31.4718	7.88991	1.08376	0	0	0	157.764	8.38716	0	0	5.10295e-13	206.597	0	0	0	0	0	0	20.0925	0	0	0	0	8.14137	327.281	0	0	0	355.515
	B14	Retail	Steel	0	0	0.0238528	0	0	0.178337	40.8801	0	0	0	0	0	849.394	0	0	0	890.476	0	0	0	0	0	0	7.20752	0	0	0	0	0	150.418	0	0	0	157.625
	B15	Industrial	Concrete	0	0	0	0	0	4.91	45.5883	2.34571	0	0	0	10.3268	837.758	0	0	2.18714e-12	900.929	0	0	0	0	0	0	47.9243	0	0	0	0	0	583.728	0	0	0	631.652
	B16	Industrial	Steel	0	0	0	0	0	14.6016	36.1687	0.353363	0	0	0	0	720.912	0	0	2.01005e-12	772.036	0	0	0	0	0	0	22.7667	0	0	0	0	0	422.211	0	0	0	444.978
	B17	Industrial	Steel	25.6295	0	1.32898	0	0	2.67059	50.6794	0.188782	0	0	0	0	1104.92	0	0	1.80815e-11	1185.42	0	0	0	0	0	0	59.5632	0	0	0	0	0	597.143	0	0	0	656.706
	B18	Industrial	Steel	0	0	0	0	0	126.484	0.549834	0	-7.52893e-17	0	0	0	12.8742	0	0	0	139.908	0	0	0	0.656759	0	0	22.8996	0	0	375.476	0	0	497.376	0	0	0	896.409
	B19	Educational	Concrete	0	0	0	0	0	72.9318	0	0	0	0	118.579	0	0	0	0	0	191.51	0	0	0	0.387709	0	0	16.9821	0	0	0	0	0	411.459	0	0	0	428.829
	B20	Educational	Steel	0	0	33.3523	0	0	82.1941	0.331628	-3.54107e-15	0	0	0	0	0	0	14.6522	0	130.53	0	0	0	0.379252	0	0	25.1336	0	0	326.358	0	0	556.643	0	0	0	908.513
	B21	Residential	Steel	0	0	4.72309	0	0	2.66124	6.64922	0	0	0	0	23.2556	52.8356	0	0	12.5185	102.643	0	0	0	0	0	0	17.0609	0	0	237.464	0	0	411.415	0	0	0	665.941
	B22	Residential	Concrete	0	0	0	0	0	56.5332	19.208	13.1867	0	0	0	0	517.641	0	0	7.24705e-12	606.569	0	0	0	0	0	0.157969	18.3383	0	0	0	0	0	274.84	0	0	0	293.336
	B23	Office	Concrete	0	0	0	0	0	2.43317	48.5904	0.0148477	0	0	0	0	914.272	0	0	1.62509e-12	965.311	0	0	0	0	0	0	34.4663	0	0	0	0	0	441.726	0	0	0	476.192
	B24	Educational	Concrete	0	0	0	0	0	1.69441	35.0205	0.0642139	0	0	0	0.993082	921.788	0	0	1.19011e-11	959.56	0	0	0	0	0	0	9.99963	0	0	0	0	0	275.258	0	0	0	285.258
	B25	Educational	Concrete	0	0	0	0	0	0.574931	46.3889	0	0	0	0	0	958.597	0	0	0	1005.56	0	0	0	0	0	0	41.4855	0	0	0	0	0	450.567	0	0	0	492.052
	B26	Office	Timber	0	0	0	0	0	0	30.6662	0	0	0	0	0	743.876	0	0	0	774.542	0	0	0	0	0	0	28.3044	0	0	0	0	0	358.717	0	0	0	387.022
	B27	Cemetery building	Timber	158.91	0	0	0	0	0.544568	0	0	0	0	0	0	0	0	0	0	159.454	0	0	0	0	0	0	4.61767	0	0	0	0	0	73.8828	0	0	0	78.5004
	B28	Office	Steel	0	0	0	0	0	41.134	0.804733	12.5372	0	0	0	0	19.6856	0	0	0	74.1615	0	0	0	0	0	0	34.8108	0	0	0	0	0	839.334	0	0	0	874.145
	B29	Office	Concrete	43.1863	31.9915	20.2	0	0	2.95953	2.11269	1.95519	0	0	0	37.3999	32.1384	0	0	0	171.943	0	0	0	0	0	0	206.457	0	0	0	0	0	2412.35	0	0	0	2618.81
	B30	Educational	Concrete	5.81676	0	0	0.132143	0	6.94094	13.2496	2.75864	0	0	0	0	234.319	0	0.503478	10.097	273.817	0	0.0118351	0	0	0	1.09435	42.1593	0	0	0	0	0	1079.39	0	0	0	1122.65
	Table S2 (Figure 2b, 3b)
	Building Code	Use Archetype	Construction Archetype	Embodied Carbon Intensity (kgco2e/m2)
				Superstructure																	Substructure
				Mass Timber	Timber	Wood (other)	Plastic	Aluminium	Steel Sections	Steel Reinforcement	Steel (other)	Metal (other)	Aggregates and Sand	Clay Products	Precast Concrete	In-situ Concrete	Glass	Plaster	Other	TOTAL	Mass Timber	Timber	Wood (other)	Plastic	Aluminium	Steel Sections	Steel Reinforcement	Steel (other)	Metal (other)	Aggregates and Sand	Clay Products	Precast Concrete	In-situ Concrete	Glass	Plaster	Other	TOTAL
	B1	Office	Steel	0	0	0	0	0	148.758	19.3985	19.4587	0	0	0.571094	0	33.5442	0	0	0	221.731	0	0	0	0	0	0	25.221	0	0	1.07036	0	0	47.2616	0	0	0	73.553
	B2	Educational	Steel	0	0	0	0	0	78.1167	26.8181	0	5.27052e-15	0	0	24.3438	13.2205	0	0	0	142.499	0	0	0	0	0	0	51.7473	0	0	0	0	0	55.3586	0	0	0	107.106
	B3	Recreation/Leisure	Timber	0	0	0	0	0	117.389	26.5203	33.4834	0	0	0	0	51.5025	0	0	-1.48542e-12	228.896	0	0	0	0	0	0	107.336	0	0	0	0	0	141.983	0	0	0	249.319
	B4	Residential	Concrete	1.26501	0.00192253	0.228812	0	0	69.1693	32.4878	5.46956	0	0	0	11.8796	38.5353	0	0	0	159.037	0	0	0	0	0	0	31.4475	0	0	0	0	13.8691	36.7006	0	0	0	82.0171
	B5	Residential	Concrete	31.9341	0	-8.5215e-14	0	0	5.00432	62.9382	0.00569479	0	0	0	36.5899	33.3029	0	0	-4.02835e-13	169.775	0	0	0	0	0	0	52.8335	0	0	0	0	0	39.8186	0	0	0	92.6521
	B6	Residential	Timber	0	0	0	0	0	8.93212	45.3858	0.0376263	0	0	7.78637	0	91.2104	0	0	5.89658e-13	153.352	0	0	0	0	0	0	92.2661	0	0	0	0	0	103.804	0	0	0	196.07
	B7	Office	Concrete	0	0	0.0145332	0	0	0.203789	129.22	0	0	0	5.94701	0	122.646	0	0	0	258.031	0	0	0	0	0	0	66.4753	0	0	0	0	0	90.5496	0	0	0	157.025
	B8	Office	Steel	68.7058	0	5.72628e-14	0	0	0.630369	0	0	0	0	0	0	0	0	0	0	69.3361	0	0	0	0	0	0	133.86	0	0	0	0	0	136.874	0	0	0	270.735
	B9	Educational	Steel	27.4333	0	0.160191	0	0	94.9394	16.0377	3.50444	0	0	0	0	34.4264	0	0	5.49291e-13	176.501	0	0	0	0	0	0	91.2695	0	0	0	0	0.127849	127.898	0	0	0.426938	219.722
	B10	Residential	Concrete	0	0	0	0	0	51.6253	17.2723	1.68501	0	0	0	32.076	13.1524	0	0	1.34564e-12	115.811	0	0	0	0	0	0	26.7926	0	0	0	0	0	52.3925	0	0	0	79.1852
	B11	Educational	Steel	0	0	0	0	0	94.5843	29.7994	33.3687	0	0	0	0	47.0563	0	0	0	204.809	0	0	0	0	0	0	10.9022	0	0	0	0	0	19.0295	0	0	0	29.9317
	B12	Office	Timber	0	0	0	0	0	70.5476	59.6568	45.6491	0	0	0	0	101.709	0	0	0	277.562	0	0	0	0	0	0	65.9117	0	0	0	0	0	49.6807	0	0	0	115.592
	B13	Office	Concrete	0	0	0	0	0	48.7812	15.7009	2.66687	0	0	0	28.0228	1.19994	0	0	4.76275e-13	96.3718	0	0	0	0	0	0	39.984	0	0	0	0	1.44611	46.8236	0	0	0	88.2537
	B14	Retail	Steel	0	0	0.0162548	0	0	0.276422	81.3514	0	0	0	0	0	121.521	0	0	0	203.165	0	0	0	0	0	0	14.343	0	0	0	0	0	21.52	0	0	0	35.863
	B15	Industrial	Concrete	0	0	0	0	0	7.61051	90.7208	6.20942	0	0	0	0.964115	119.857	0	0	-5.96492e-13	225.362	0	0	0	0	0	0	95.3693	0	0	0	0	0	83.513	0	0	0	178.882
	B16	Industrial	Steel	0	0	0	0	0	22.6326	71.9757	0.97042	0	0	0	0	103.14	0	0	3.62925e-13	198.718	0	0	0	0	0	0	45.3056	0	0	0	0	0	56.5714	0	0	0	101.877
	B17	Industrial	Steel	11.7769	0	0.654956	0	0	4.13941	100.852	0.521038	0	0	0	0	158.048	0	0	2.69365e-12	275.993	0	0	0	0	0	0	118.531	0	0	0	0	0	85.4322	0	0	0	203.963
	B18	Industrial	Steel	0	0	0	0	0	196.05	1.09417	6.02314e-15	0	0	0	0	1.84189	0	0	0	198.986	0	0	0	2.17387	0	0	45.5701	0	0	2.80467	0	0	71.1588	0	0	0	121.708
	B19	Educational	Concrete	0	0	0	0	0	113.044	0	0	0	0	25.2572	0	0	0	0	0	138.301	0	0	0	1.28332	0	0	33.7944	0	0	0	0	0	58.8667	0	0	0	93.9444
	B20	Educational	Steel	0	0	16.4369	0	0	127.401	0.659939	6.15027e-15	0	0	0	0	0	0	5.71434	0	150.212	0	0	0	1.25532	0	0	50.0159	0	0	2.43778	0	0	79.6379	0	0	0	133.347
	B21	Residential	Steel	0	0	2.32766	0	0	4.12493	13.232	0	0	0	0	2.16481	7.5591	0	0	4.30444	33.7129	0	0	0	0	0	0	33.9511	0	0	1.77378	0	0	58.8605	0	0	0	94.5854
	B22	Residential	Concrete	0	0	0	0	0	87.6265	38.2239	36.3953	0	0	0	0	74.0581	0	0	0	236.304	0	0	0	0	0	0.244853	36.4932	0	0	0	0	0	39.3208	0	0	0	76.0589
	B23	Office	Concrete	0	0	0	0	0	3.77141	96.6948	0.0365254	0	0	0	0	130.803	0	0	4.43206e-13	231.306	0	0	0	0	0	0	68.5879	0	0	0	0	0	63.197	0	0	0	131.785
	B24	Educational	Concrete	0	0	0	0	0	2.62634	69.6907	0.17723	0	0	0	0.176396	131.879	0	0	8.05803e-13	204.549	0	0	0	0	0	0	19.8993	0	0	0	0	0	39.3807	0	0	0	59.28
	B25	Educational	Concrete	0	0	0	0	0	0.891144	92.3139	0	0	0	0	0	137.145	0	0	0	230.35	0	0	0	0	0	0	82.5561	0	0	0	0	0	63.7368	0	0	0	146.293
	B26	Office	Timber	0	0	0	0	0	0	61.0258	0	0	0	0	0	106.425	0	0	0	167.451	0	0	0	0	0	0	56.3258	0	0	0	0	0	51.3211	0	0	0	107.647
	B27	Cemetery building	Timber	69.4984	0	0	0	0	0.84408	0	0	0	0	0	0	0	0	0	0	70.3424	0	0	0	0	0	0	9.18917	0	0	0	0	0	10.5703	0	0	0	19.7595
	B28	Office	Steel	0	0	0	0	0	63.7576	1.60142	34.4673	0	0	0	0	2.81638	0	0	0	102.643	0	0	0	0	0	0	69.2735	0	0	0	0	0	120.082	0	0	0	189.356
	B29	Office	Concrete	18.8873	8.40078	13.7656	0	0	4.58727	4.20425	4.80976	0	0	0	3.48148	4.59798	0	0	1.83568e-13	62.7344	0	0	0	0	0	0	410.849	0	0	0	0	0	345.132	0	0	0	755.98
	B30	Educational	Concrete	2.97892	0	0	0.434427	0	10.7585	26.3667	6.77488	0	0	0	0	26.319	0	0.196356	8.3335	82.1622	0	0.00310782	0	0	0	1.69624	83.897	0	0	0	0	0	154.426	0	0	0	240.023

## Sheet: Figure 5
	Table S3 (Figure 5)
	Inventory (Sub)sample	Number of Buildings
	Total	24473361
	With floor area specified	22306321
	With use specified	22075957
	With construction type specified	843117
	With use and/or construction type specified	22075959
	With use and construction type specified	843115
	Within considered use type	228520
	Within considered construction type	214056
	Within considered use and/or construction type	391743
	Within considered use and construction type	50833

## Sheet: Figure 6
	Table S4 (Figure 6a)
		Material Mass (1011 kg)
	Building Layer	Archetpying Approach
		Use-based	Construction-based
	Substructure	1.172	1.01943
	Superstructure	0.850271	1.0236
	Structure	2.02227	2.04303
	Table S5 (Figure 6b)
		Embodied Carbon (1011 kg)
	Building Layer	Archetpying Approach
		Use-based	Construction-based
	Substructure	0.449365	0.46551
	Superstructure	0.123328	0.115975
	Structure	0.572693	0.581484

## Sheet: Figure 7
	Table S6 (Figure 7a)
		Material Mass (1011 kg)
	Building Layer	Archetpying Approach
		Use-led	Construction-led
	Substructure	4.49029	4.33773
	Superstructure	4.5002	4.67353
	Structure	8.99049	9.01125
	Table S7 (Figure 7b )
		Embodied Carbon (1011 kg)
	Building Layer	Archetpying Approach
		Use-led	Construction-led
	Substructure	2.01737	2.03351
	Superstructure	0.5297	0.522346
	Structure	2.54707	2.55586
